# Supplementary material for: Obstetric Facility Quality and Newborn Mortality in Malawi: A Cross-Sectional Study
Source: PLoS Med. 2016 Oct 18;13(10):e1002151. doi: 10.1371/journal.pmed.1002151 (PMC5068819; doi:10.1371/journal.pmed.1002151)
Supplement: S1 Table — (XLSX) [file pmed.1002151.s003.xlsx]

## Sheet: Sheet1
Model	F test of IV strength
Main model	273.6
Sensitivity 1 (higher threshold for classifying facilities as high quality)	310.7
Sensitivity 2 (lower threshold for classifying facilities as high quality)	288.6
Sensitivity 3 (Continuous quality index, standardized)	95.9
Sensitivity 4 (Alternative definition of quality: facility quality and clinical quality of observed deliveries)	328.1
