# Supplementary material for: Obstetric Facility Quality and Newborn Mortality in Malawi: A Cross-Sectional Study
Source: PLoS Med. 2016 Oct 18;13(10):e1002151. doi: 10.1371/journal.pmed.1002151 (PMC5068819; doi:10.1371/journal.pmed.1002151)
Supplement: S3 Table — (XLSX) [file pmed.1002151.s005.xlsx]

## Sheet: Sheet1
Test	N	β (95% CI)	p value
1: Neonatal mortality among home deliveries (alternative population)	563	-.001 (-0.003, 0.002)	0.51
2: Recent diarrhea in children under 5 of study mothers (alternative outcome)	6428	0.001 (-0.001, 0.003)	0.17
