# Supplementary material for: Obstetric Facility Quality and Newborn Mortality in Malawi: A Cross-Sectional Study
Source: PLoS Med. 2016 Oct 18;13(10):e1002151. doi: 10.1371/journal.pmed.1002151 (PMC5068819; doi:10.1371/journal.pmed.1002151)
Supplement: S4 Table — (XLSX) [file pmed.1002151.s006.xlsx]

## Sheet: Sheet1
	Lower bound	Upper bound
P(Mortality | quality set to low for all deliveries)	0.017	0.214
P(Mortality | quality set to high for all deliveries)	0.011	0.254
Average causal effect	-0.202	0.237
