# Supplementary material for: Obstetric Facility Quality and Newborn Mortality in Malawi: A Cross-Sectional Study
Source: PLoS Med. 2016 Oct 18;13(10):e1002151. doi: 10.1371/journal.pmed.1002151 (PMC5068819; doi:10.1371/journal.pmed.1002151)
Supplement: S6 Table — (XLSX) [file pmed.1002151.s008.xlsx]

## Sheet: Sheet1
Model	F test of IV strength	β (95% CI)
1. Top 75% of facilities classified as high quality	211.3	0.019 (0.008, 0.030)
2. Top 50% of facilities classified as high quality	291	0.001 (-0.015, 0.017)
3. Top 25% of facilities classified as high quality (main analysis)	273.6	-0.023 (-0.046, <-0.001)
4. Top 10% of facilities classified as high quality	310.7	-0.030 (-0.058, -0.003)
